# Supplementary material for: Nucleotide substitutions in the mexR, nalC and nalD regulator genes of the MexAB-OprM efflux pump are maintained in Pseudomonas aeruginosa genetic lineages
Source: PLoS One. 2022 May 10;17(5):e0266742. doi: 10.1371/journal.pone.0266742 (PMC9089866; doi:10.1371/journal.pone.0266742)
Supplement: S1 Dataset — (XLSX) [file pone.0266742.s005.xlsx]

## Sheet: mexA transcript expressio
Dataset
H/A	Cq rpsL 1	Cq rpsL 2	Cq rpsL average	Cq mexA 1	Cq mexA 2	Cq mexA average	E rpsL= 2.05, 102.68%, R2= 0.98; E mexA= 2.21, 110.61%, R2= 0.99
							Cq PAO1 rpsL= 18.7775: Cq PAO1 mexA= 22.6
							mexA-TE= (2.21^(22.6-Cq mexA))/(2.05^(18.7775-Cq rpsL))
1H	19.05	19	19.29	26.67	27.21	27.22	0.0371
	19.6	19.5		27.25	27.73
2H	20.75	20.87	21.11	26.7	26.74	27.08	0.1525
	21.25	21.57		26.98	27.91
3H	19.73	19.61	19.16	26.71	26.2	26.21	0.0751
	18.63	18.66		25.72	26.2
4H	20.46	21.02	21.21	26.42	26.36	28.17	0.0694
	21.47	21.9		29.7	30.19
5H	30.97	30.11	30.42	24.33	24.37	25.57	405.311
	30.42	30.19		26.77	26.81
6H	22.84	22.59	23.05	28.91	28.76	28.71	0.1692
	23.53	23.25		28.54	28.63
7H	20.94	20.78	20.31	28.08	27.45	27.28	0.0734
	19.7	19.81		26.65	26.93
8H	30.8	29.85	29.86	28.46	28.15	28.07	37.3137
	29.68	29.09		27.67	28
9H	20.31	19.9	19.61	27.63	27.37	27.12	0.0502
	19.22	18.99		26.65	26.83
10H	31.84	31.81	31.83	29.43	31.19	31.67	8.7896
	31.83	31.82		33.94	32.12
11H	20.22	18.98	19.9	26.99	27.51	27.95	0.032
	20.26	20.13		28.45	28.86
12H	22.83	23.02	21.93	26.47	26.37	26.26	0.5277
	21.02	20.84		27.36	24.83
13H	19.02	18.89	19.53	25.45	25.52	24.76	0.3084
	20.24	19.95		24.1	23.97
14H	19.08	19.48	19.36	28.17	27.27	27.87	0.0232
	19.57	19.29		27.84	28.18
15H	18.13	18.25	18.19	26.67	26.72	26.55	0.0285
	18.29	18.07		26.58	26.23
16H	30.17	29.87	29.01	29.42	29.38	29.4	7.0647
	28.39	27.6		29.4	29.39
17H	21.06	21.17	20.62	28.17	29.41	27.6	0.0711
	20.17	20.08		26.43	26.39
18H	19.94	19.81	19.06	27.34	28.52	26.71	0.047
	18.52	17.98		25.01	25.98
19H	26.21	26.3	26.16	28.93	29.2	28.79	1.4784
	26	26.12		28.65	28.37
20H	19.97	20.08	20.32	26.97	27.53	27.44	0.0651
	20.78	20.43		27.87	27.37
21H	31.39	32.73	32.53	32.74	32.3	32.6	7.0015
	32.9	33.1		32.94	32.25
22H	15.62	15.51	18.18	16.74	16.85	22.81	0.5525
	20.72	20.86		28.65	28.98
23H	32.33	32.56	32.54	30.78	30.74	30.76	30.2184
	33.03	32.24		32.13	29.39
24H	25.29	25.4	24.79	24.04	25.59	25.17	9.7416
	24.48	23.97		25.4	25.64
25H	30.16	30.19	29.57	25.71	26.08	25.8	184.098
	28.99	28.95		25.5	25.89
26H	30.41	29.39	28.79	24.52	24.48	25.5	132.434
	27.64	27.7		26.28	26.71
27H	30.78	30.04	30.25	26.27	27.47	26.91	123.892
	30.32	29.87		26.97	26.93
28H	20.67	20.1	20.68	28.45	28.38	28.64	0.0326
	21.01	20.93		28.58	29.14
29H	28.53	28.91	28.72	24.34	24.33	25.16	164.592
	29.03	28.4		25.91	26.06
30H	29.55	29.16	29.73	32	31.74	31.88	1.6569
	29.77	30.45		32.11	31.65
31H	29.6	31.21	30.73	32	32.04	32.02	3.0234
	30.64	31.45		31.38	32.66
32H	28.07	27.79	27.23	25.93	25.87	25.84	32.9981
	26.64	26.41		25.84	25.72
33H	19.82	19.96	20.37	28.13	27.51	27.82	0.05
	20.8	20.91		28	27.64
34H	21.79	21.78	21.87	28.24	28.14	28.35	0.0957
	21.71	22.18		28.68	28.35
35H	20.12	20.54	20.45	23.56	22.96	25.42	0.3543
	20.34	20.79		27.46	27.7
36H	30.7	29.85	30.75	24.42	24.3	25.57	513.65
	30.75	31.71		26.85	26.71
37H	28.04	28.7	28.72	25.6	24.77	25.37	139.317
	29.29	28.84		25.61	25.51
38H	31.11	30.79	30.39	35.37	31.03	33.01	1.0803
	29.9	29.74		32.87	32.77
39H	29.74	28.58	29.79	35.01	33.37	33.13	0.6385
	30.15	30.67		29.73	34.41
40H	21.24	21.73	21.58	28.04	28.01	28.03	0.101
	21.79	21.55		28.08	28
41H	24.29	24.14	24.51	25.75	25.95	26.1	3.8248
	24.98	24.63		26.27	26.42
42H	22.38	22.62	22.9	28.24	28.75	28.5	0.1798
	23.14	23.46		28.54	28.48
43H	21.32	21.57	22.11	28.21	28.2	28.21	0.1279
	22.18	23.35		28.24	28.2
44H	29.7	29.74	29.26	34.93	35.27	34.44	0.1549
	29.12	28.49		33.92	33.65
45H	32.01	32.28	32.92	32.07	32.07	32.07	14.0722
	33.78	33.62		32.11	32.03
46H	29.31	28.96	29.01	32.14	32.1	32.12	0.8169
	28.83	28.95		31.55	32.69
47H	31.75	30.79	31.44	31.76	31.69	31.72	6.3965
	31.53	31.68		32.38	31.06
48H	22.75	22.43	22.2	25.23	25.99	24.85	1.9705
	22.1	21.53		24.08	24.08
49H	21.62	21.8	22.14	28	28.14	28.07	0.146
	22.56	22.58		28	28.14
50H	21.95	21.51	23.28	25.28	24.79	25.9	1.8433
	24.91	24.73		26.84	26.69
51H	22.07	22.56	22.75	28.12	27.64	27.88	0.2625
	23.18	23.18		28	27.74
52H	22.88	23.2	23.55	26.94	26.32	26.92	0.9999
	23.87	24.26		27.4	27.03
53H	28.2	28.88	28.32	24.56	24.22	25.62	85.9307
	28.32	27.86		26.8	26.89
54H	26.95	26.91	27.91	24.23	24.2	25.35	79.5929
	29.15	28.63		26.41	26.55
55H	31.46	30.18	30.11	31	31.04	31.02	4.3063
	29	29.79		31.47	30.56
56H	22.68	21.83	23.32	23.59	23.56	24.77	4.6561
	24.52	24.24		26.01	25.92
57H	27.84	28.17	28.74	24.37	24.29	25.51	127.012
	30.22	28.72		26.48	26.91
58H	30.24	30.97	30.74	31.65	31.58	31.61	4.2319
	31.26	30.47		31.86	31.35
59H	21.7	22.04	21.67	23.8	23.7	24.73	1.4703
	21.47	21.46		25.58	25.84
60H	26.76	26.76	28.8	24.13	23.89	25.21	167.877
	31.59	30.07		26.44	26.37
61H	27.91	27.58	28.09	24.2	24.3	25.34	90.931
	28.79	28.08		26.56	26.31
62H	32.96	31.73	32.35	32.5	29.97	32.5	6.6283
	32.54	32.15		33.36	34.16
63H	34.7	34.67	34.76	30.02	31.96	29.81	316.388
	34.75	34.9		29.6	27.65
64H	31.34	31.71	31.52	28.49	28.15	28.47	89.1415
	31.57	31.47		28.59	28.66
65H	31.69	31.95	31.89	24.49	24.35	25.26	1485.21
	31.96	31.94		26.09	26.11
66H	32.87	32.49	32.68	34.36	33.31	33.31	4.4347
	32.22	33.14		32.36	33.2
67H	31.65	31.68	31.65	24.55	24.65	25.49	1041.74
	31.62	31.64		26.17	26.59
68H	32.21	32.02	32.115	33.64	33.26	33.45	2.649
	32.22	32.01		34.35	32.54
69H	31.9	31.92	31.98	33.6	35.52	33.6	2.1262
	32.21	31.89		32.23	33.05
70H	27.97	28.07	27.87	23.81	24.14	25.05	97.8992
	27.73	27.72		25.92	26.34
71H	28.87	29.12	29.34	24.1	24.14	25.29	231.7
	29.84	29.51		26.48	26.44
72H	28.72	28.06	28.08	28.56	28.37	28.27	8.8098
	27.76	27.76		28.25	27.91
73H	31.56	31.61	30.53	32	31.99	31.78	3.1681
	29.31	29.62		31.57	31.56
74H	27.18	27.11	27.145	24.49	24.31	25.23	50.4485
	27.1	27.19		26.11	26.01
75H	30.27	29.91	29.92	31.58	31.54	31.56	2.4432
	29.91	29.59		31.57	31.55
76H	27.57	28.04	28.18	24.47	24.4	25.3	100.343
	28.58	28.52		26	26.32
77H	26.09	28.92	27.98	26.12	26.21	26.13	44.7497
	28.46	28.43		26.04	26.16
1A	20.91	20.95	21.4	24.49	24.05	25.21	0.8279
	21.84	21.88		26.28	26.01
2A	20.04	19.98	20.19	24.22	23.96	24.81	0.4777
	20.66	20.08		25.28	25.78
3A	19.05	19.75	19.1	28.54	27.15	27.59	0.0241
	18.86	18.74		27.19	27.47
4A	27.77	28.15	24.38	27.83	27.7	27.83	0.8803
	20.81	20.78		28.12	27.67
5A	28.39	28.02	25.9	25.33	25.17	25.5	16.7282
	23.77	23.42		25.6	25.88
6A	20.75	20.69	20.31	30.86	30.58	28.59	0.026
	20.38	19.43		26.35	26.56
7A	22.43	21.8	21.76	30.51	28.97	29.48	0.0361
	21.41	21.38		28.98	29.47
8A	20.92	21.34	21.16	30.29	29.72	29.2	0.0296
	21.26	21.12		28.29	28.48
9A	20.19	20.58	20.44	20.47	20.45	22.82	2.7598
	20.68	20.3		24.46	25.91
10A	20.84	20.48	20.19	28.87	28.27	28.98	0.0176
	19.88	19.57		28.96	29.8
11A	19.71	19.61	18.66	24.02	23.58	22.47	1.0132
	17.64	17.66		20.95	21.34
12A	21.61	21.31	20.88	30.04	29.66	27.91	0.067
	20.27	20.34		26.35	25.6
13A	27.89	28.19	28.18	28.38	28.5	28.44	8.303
	28.61	28.02		28.62	28.27
14A	19.54	20.08	19.78	22.83	22.22	22.66	1.9547
	19.51	19.98		22.91	22.68
	20.66	20.29	20.92	25.76	25.38	24.41	1.1105
	21.41	21.31		23.28	23.2
	20.64	20.71	18.7775	26.9	25.7	22.6	1
	16.89	16.87		18.94	18.86
E: efficiency; mexA-TE: mexA transcript expression
